# Supplementary material for: The Acute Immune Response in Sheep Following Immunization with Toxoplasma gondii Tachyzoites or Parasite-Derived Glycoconjugates
Source: Vet Sci. 2025 Sep 24;12(10):928. doi: 10.3390/vetsci12100928 (PMC12567891; doi:10.3390/vetsci12100928)
Supplement: Supplementary file 1 [file vetsci-12-00928-s001.zip]

Archive with 2 entries (2 files):
- vetsci-3848240-Supplementary Figure S1.pdf
- vetsci-3848240-Supplementary Figure S2.pdf
